# Supplementary material for: Armadillo domain of ARID1A directly interacts with DNA-PKcs to couple chromatin remodeling with nonhomologous end joining (NHEJ) pathway
Source: Nucleic Acids Res. 2025 Mar 13;53(5):gkaf150. doi: 10.1093/nar/gkaf150 (PMC11904782; doi:10.1093/nar/gkaf150)
Supplement: gkaf150_Supplemental_Files [file gkaf150_supplemental_files.zip]

Archive with 2 entries (2 files):
- Kannno et al.  Plasmid and Primer List.xlsx
- Revised Supplementary Figures_Kanno et al.pdf
