# Supplementary material for: Armadillo domain of ARID1A directly interacts with DNA-PKcs to couple chromatin remodeling with nonhomologous end joining (NHEJ) pathway
Source: Nucleic Acids Res. 2025 Mar 13;53(5):gkaf150. doi: 10.1093/nar/gkaf150 (PMC11904782; doi:10.1093/nar/gkaf150)
Supplement: gkaf150_Supplemental_Files [file gkaf150_supplemental_files.zip › Kannno et al. Plasmid and Primer List.xlsx]

## Sheet: Sheet1
Supplemental Table. Plasmids constructed in this study
Function	Name	Description	Source	Figures	Marker
Plasmids used for GST-fusion proteins	pGEX-4T	Bacterial vector for expressing GST-fusion proteins with a thrombin site.	GE Healthcare	2,3,4	Amp
	pGEX-4T-ARID1A	Bacterial vector for expressing GST-fusion ARID1A with a thrombin site.	GE Healthcare	2,4	Amp
	pGEX-4T-ARID1A (1)	Bacterial vector for expressing GST-fusion ARID1A-N-terminal region (aa 1-980) with a thrombin site.	GE Healthcare	2,4	Amp
	pGEX-4T-ARID1A (2)	Bacterial vector for expressing GST-fusion ARID1A-ARID domain (aa 981-1140) with a thrombin site.	GE Healthcare	2,4	Amp
	pGEX-4T-ARID1A (3)	Bacterial vector for expressing GST-fusion ARID1A-HIC domain (aa 1141-1641), with a thrombin site.	GE Healthcare	2,4	Amp
	pGEX-4T-ARID1A (4)	Bacterial vector for expressing GST-fusion ARID1A-C-terminal region (aa 1634-1913) with a thrombin site.	GE Healthcare	2,4	Amp
	pGEX-4T-ARID1A (5)	Bacterial vector for expressing GST-fusion ARID1A-ARM domain (aa 1914-2285) with a thrombin site.	GE Healthcare	2, 3, 4	Amp
	pGEX-4T-FAM98A-C-terminal	Bacterial vector for expressing GST-fusion FAM98A (aa 479-519) with a thrombin site.	GE Healthcare	2	Amp
	pGEX-4T-FAM98A-C-terminal-F495A	Bacterial vector for expressing GST-fusion FAM98A (aa 479-519)-F495A with a thrombin site.	GE Healthcare	2	Amp
	pGEX-4T-FAM98A-C-terminal-F499A	Bacterial vector for expressing GST-fusion FAM98A (aa 479-519)-F499A with a thrombin site.	GE Healthcare	2	Amp
	pGEX-4T-EZH2-C-terminal	Bacterial vector for expressing GST-fusion EZH2-C (aa 598-746) with a thrombin site.	GE Healthcare	3	Amp
	pGEX-4T-DNTT	Bacterial vector for expressing GST-fusion DNTT (aa 1-509) with a thrombin site.	GE Healthcare	3	Amp
	pGEX-4T-DNA-PKcs-ARID1A-binding domain (aa 3,615-3,660)	Bacterial vector for expressing GST-fusion DNA-PKcs-ARID1A-binding domain (aa 3,615-3,660) with a thrombin site.	GE Healthcare	4	Amp
	pGEX-4T-DNA-PKcs-ARID1A-binding domain-F3640A (aa 3,615-3,660)	Bacterial vector for expressing GST-fusion DNA-PKcs-ARID1A-binding domain (aa 3,615-3,660)-F3640A with a thrombin site.	GE Healthcare	4	Amp
	pGEX-4T-DNA-PKcs-ARID1A-binding domain (aa 3,552-3,691)	Bacterial vector for expressing GST-fusion DNA-PKcs-ARID1A-binding domain (aa 3,552-3,691) with a thrombin site.	GE Healthcare	S5	Amp
	pGEX-4T-DNA-PKcs-ARID1A-binding domain-F3640A (aa 3,552-3,691)	Bacterial vector for expressing GST-fusion DNA-PKcs-ARID1A-binding domain (aa 3,552-3,691)-F3640A with a thrombin site.	GE Healthcare	S5	Amp
	pGEX-4T-POLB	Bacterial vector for expressing GST-fusion POLB-binding domain (aa 7-53) with a thrombin site.	GE Healthcare	S5	Amp
Plasmids used for His-tagged proteins	pET-16b	Bacterial vector for expressing His-tag-fusion proteins.	MERK	2	Amp
	pET16b-His-ARID1A-ARM	Bacterial vector for expressing His-taged ARID1A-ARM protein.	MERK	2	Amp
Supplemental Table. Cell line used in this study	Supplemental Table. Cell line used in this study
Function	Name	Description	Source	Figures
Cell line	HCT116	Human cell line derived from colon cancer.		4
	HCT116-DNA-PKcs-F3640A knock-in cells	Human cell line derived from colon cancer with DNA-PKcs-F3640A mutation
Supplemental Table. Primers used in this Study	Supplemental Table. Primers used in this Study
Function	Name	Description	Sequence	Figures
PCR amplification of DNA-PKcs to identify mutaion	DNA-PKcs primer_F	DNA-PKcs flanking primer	GCTTAGAGCCTTTTCCAAAGTCC	4
	DNA-PKcs primer_R	DNA-PKcs flanking primer	AAGTAGCATGTTGGTAATGTCGTTG
donor oligonucleotide for homology-directed repair	DNA-PKcs knock-in oligo_1	Oligonucleotide used to introduce knock-in mutation by HDR	TAAACATCAGTCTTTATAGTAAATTCTTACTAATTTCAGACTTTTGGAAAAGAAGCTGATAAACATTTTGGGAAAGGAGGTTCTAAACTACTGAGAATGAAGCTCAGTGA
